# Supplementary material for: Local auxin competition explains fragmented differentiation patterns
Source: Nat Commun. 2020 Jun 11;11:2965. doi: 10.1038/s41467-020-16803-7 (PMC7289883; doi:10.1038/s41467-020-16803-7)
Supplement: Supplementary file 3 — Source Data [file 41467_2020_16803_MOESM3_ESM.xlsx]

## Sheet: Fig 1e
fraction of morphological gap cells per differentiation zone, per protophloem sieve element strand
brx	pax
0	0.13		Mann Whitney test
0	0.15		P value	0.0821
0.4	0.46		Exact or approximate P value?	Approximate
0.17	0.78		P value summary	ns
0	0		Significantly different (P < 0.05)?	No
0.43	0.46		One- or two-tailed P value?	Two-tailed
0.33	0		Sum of ranks in column A,B	19435 , 18515
0.2	0		Mann-Whitney U	8362
0.33	0.2
0	0.64
0.4	0.17
0	0.27
0	0
0.43	0
0	1
0	0
0	0
0	1
0	0
0	0.43
0.44	0.33
0	0
0.25	0.22
0	0
0	0.15
0	0.57
0.33	0.11
0.11	0.18
0.22	0
0.67	0
0.33	0.22
0	0
0	0.21
0	0
0	0
0	0.25
0	0.22
0.17	0
0	0
0.18	0
0.57	0
0	0.31
0	0.25
0.11	0.55
0.43	0.2
0.25	0
0.29	0
0.3	0
0.33	0
0	0
0.22	0.14
0.25	0
0.29	0
0.33	0.5
0	0.27
0.75	0.43
0	0.33
0	0.31
0	0
0	0.8
0.67	0.11
0.17	0
0	0
0.13	0
0	0.5
0	0
0.25	0
0.09	0
0.22	0
0.17	0
0.5	0.18
0.2	0.31
0.25	0.69
0.57	0
0	0
0	0.31
0	0
0	0
0.64	0.3
0.33	0
0.25	0.2
0.11	0.22
0.4	0
0.33	0.14
0	0
0	0
0.43	0
0.17	0
0.33	0
0.8	0.89
0.17	0
0	0
0	0.4
0.38	0
0.5	0.2
0	0
0	0
0.27	0
0.33	0.31
0.5	0
0	0.22
0.17	0
0.5	0.46
0.25	0.36
0.25	0
0.25	0
0.18	0
0	0
0	0
0.33	0
0	0.29
0	0
0	0
0.43	0.4
0.29	0.5
0.4	0
0.33	0.67
0.29	0.38
0.13	0
0.15	0
0.29	0.44
0.25	0
0.25	0
0	0.22
0	0
0.2	0
0	0.18
0	0
0.17	0.1
0.17	0
0.25	0
0	0
0.4	0.46
	0
	0.3
	0
	0.33
	0
	0.25
	0.17
	0
	0.24

## Sheet: Fig 1f
gap size (# of gap cells)
brx	pax
4	2		Mann Whitney test
1	2		P value	<0.0001
3	6		Exact or approximate P value?	Exact
1	2		P value summary	****
2	2		Significantly different (P < 0.05)?	Yes
3	6		One- or two-tailed P value?	Two-tailed
4	6		Sum of ranks in column A,B	4886 , 4706
1	3		Mann-Whitney U	1400
2	3
1	2
2	2
1	1
2	2
4	2
1	2
1	2
3	2
2	4
2	2
3	6
1	2
1	1
2	2
2	6
2	4
2	1
1	4
2	2
1	4
1	4
1	3
2	2
1	1
2	2
2	2
4	6
2	2
2	2
4	6
1	4
1	2
1	4
2	4
1	2
4	4
1	3
3	4
2	2
2	2
4	1
1	2
2	3
2	2
3	2
2	4
4
1
3
2
2
1
2
2
2
2
3
2
2
2
1
2
1
1
2
1
1
1
1
1
2
1
3
4

## Sheet: Fig 2f
protophloem strand classification on mock conditions or grown on 50 nM 1-NAA
	no gaps	gaps	islands	absent
aux1 brx mock	15	7	10	18		aux1 brx mock vs brx mock
aux1 brx NAA	10	8	13	13		P value and statistical significance
brx mock	17	22	0	3		Test	Chi-square
brx NAA	14	22	4	5		Chi-square, df	28.11, 3
						P value	<0.0001
						P value summary	****
						One- or two-sided	NA
						Statistically significant (P < 0.05)?	Yes
						aux1 brx NAA vs brx NAA
						P value and statistical significance
						Test	Chi-square
						Chi-square, df	15.51, 3
						P value	0.0014
						P value summary	**
						One- or two-sided	NA
						Statistically significant (P < 0.05)?	Yes
						aux1 brx mock vs aux1 brx NAA
						P value and statistical significance
						Test	Chi-square
						Chi-square, df	1.889, 3
						P value	0.5957
						P value summary	ns
						One- or two-sided	NA
						Statistically significant (P < 0.05)?	No
						brx mock vs brx NAA
						P value and statistical significance
						Test	Chi-square
						Chi-square, df	4.692, 3
						P value	0.1958
						P value summary	ns
						One- or two-sided	NA
						Statistically significant (P < 0.05)?	No

## Sheet: Suppl. Fig. 2c
YFP-AUX1 signal ratios between rootward, shootward and lateral plasma membranes, detected by immunostaining in detached protophloem sieve elements
rootward over shootward	rootward over lateral
0.547671	1.10909		Unpaired t test with Welch's correction
0.615673	1.44769		P value	0.0405
0.692918	1.3643		P value summary	*
1.67786	1.18215		Significantly different (P < 0.05)?	Yes
0.890117	1.02099		One- or two-tailed P value?	One-tailed
1.933	0.799802		Welch-corrected t, df	t=1.806, df=29.81
1.08798	1.06735
1.08009	1.04812
1.01465	1.3078
0.612066	1.08739
1.05655	1.67068
0.874978	1.31277
1.60856	1.13238
0.931276	1.1684
0.899241	1.22685
0.955847	2.42035

## Sheet: Suppl. Fig. 3
raw intensity values of indicated reporters along developing PPSE strands, per cell, starting from the cell adjacent to the QC, 9-12 strands per reporter
DII-VENUS		mDII-VENUS		AUX1 promoter		YFP-AUX1		YUC5
average	s.e.m.	average	s.e.m.	average	s.e.m.	average	s.e.m.	average	s.e.m.
13.8402	1.45547	96.9027	9.29418	29.3958	7.75989	77.0261	7.34333	2.7726	0.239986
12.0019	0.898781	74.6931	5.85912	46.1543	17.2715	85.8115	7.30477	2.49487	0.220503
15.6185	1.61955	74.0862	8.87505	67.1675	21.159	84.5159	6.22591	2.6814	0.306265
25.8692	6.71877	78.3187	11.6191	91.7924	22.9114	85.3208	5.36158	2.15733	0.257563
23.5294	3.24472	75.7805	12.3876	97.333	21.2331	81.7642	5.42391	2.74387	0.295592
20.1349	2.45076	68.4657	7.3177	85.9941	20.7827	72.9601	6.2645	2.56447	0.347459
32.0451	7.26587	75.7171	11.0393	80.2628	17.2826	64.3569	6.22636	2.9678	0.41213
31.6561	4.04958	75.1906	10.9632	64.862	13.9805	57.8681	5.76958	2.6472	0.273912
26.7291	2.8301	77.3984	10.1252	55.7955	11.1223	52.6777	6.04765	2.86887	0.454464
37.2488	6.39425	71.9894	11.4685	48.6217	4.81334	48.4995	5.56029	3.01067	0.35144
35.7955	5.1047	68.1235	10.1899	53.8195	8.83581	42.5629	4.89509	3.58953	0.565607
40.6184	7.09948	65.8215	9.32186	52.2227	6.968	36.8761	4.47741	4.27333	0.587207
49.0133	9.52646	77.0753	11.6325	48.6265	9.32785	31.2987	4.21447	4.76653	0.759747
43.2173	6.47221	79.7208	12.84	58.8185	15.6101	25.8723	3.67459	4.48747	0.619138
43.1179	5.41193	79.6474	10.3217	48.9276	11.5508	24.3289	3.44508	5.8544	1.30235
46.2598	6.44733	81.4261	9.61469	36.2258	7.62098	20.4567	3.04671	12.4841	3.78379
44.8925	5.00934	78.1136	8.08837	33.125	6.00539	15.6617	2.64638	14.7675	3.93844
44.8875	5.40324	71.0265	6.57355	29.6012	4.31103	14.0858	2.62544	20.1389	5.28077
55.6636	13.0027	64.3068	7.82491	40.1289	7.29755	13.0146	2.05197	34.9141	7.36159
42.3782	4.66273	57.923	7.92564	23.5463	1.90825	11.1996	1.91258	43.8695	8.81918
43.1502	6.62093	60.3259	12.4839	23.642	2.25743	12.0124	1.52179	38.5964	6.81562
41.9372	5.66158	45.7925	4.68699	15.0273	1.01922	9.5415	1.1492	46.7572	10.6977
43.8694	5.01206	40.5173	5.36425	0	0	7.416	0.438163	22.7785	8.34068
35.9399	4.48466	64.2254	8.07757	0	0	4.80767	0.307208	39.0829	16.5185
30.4092	5.50925	52.3603	6.80881	0	0	0	0	12.5707	1.85613

## Sheet: Suppl. Fig. 6b
protophloem strand length, cell # in meristematic and differentiation zone combined
Col-0	yuc5
23	29		Unpaired t test
23	28		P value	0.0326
21	26		P value summary	*
25	25		Significantly different (P < 0.05)?	Yes
25	28		One- or two-tailed P value?	Two-tailed
26	24		t, df	t=2.234, df=32
23	20
18	22
25	21
22	26
21	28
25	26
23	26
23	27
28
23

## Sheet: Suppl. Fig. 6c
primary root length, mm, 7-day-old seedlings
Col-0	yuc5	brx	brx yuc5
27.364	39.604	21.948	18.976		ANOVA summary
23.679	30.871	18.585	12.816		F	51.95
30.978	10.908	16.209	14.453		P value	<0.0001
14.337	34.831	13.427	10.227		P value summary	****
40.162	34.799	20.341	22.076		Significant diff. among means (P < 0.05)?	Yes
35.374	30.064	21.765	15.26		R squared	0.4812
33.218	38.47	27.588	16.137
12.862	38.315	20.006	16.713		Tukey's multiple comparisons test	Mean Diff.	95.00% CI of diff.	Significant?	Summary	Adjusted P Value
41.516	39.664	15.123	16.316		Col-0 vs. yuc5-1	-3.236	-7.740 to 1.269	No	ns	0.2476	A-B
31.63	31.142	12.426	16.552		Col-0 vs. brx	12.76	8.425 to 17.10	Yes	****	<0.0001	A-C
10.099	12.714	18.801	7.204		Col-0 vs. brx yuc5	13.55	9.285 to 17.82	Yes	****	<0.0001	A-D
44.258	40.634	16.949	15.88		yuc5-1 vs. brx	16	11.52 to 20.48	Yes	****	<0.0001	B-C
25.562	37.448	10.399	15.751		yuc5-1 vs. brx yuc5	16.79	12.38 to 21.20	Yes	****	<0.0001	B-D
33.603	33.437	23.755	15.682		brx vs. brx yuc5	0.791	-3.453 to 5.035	No	ns	0.9626	C-D
33.688	14.149	16.905	10.995
34.465	30.86	9.908	13.833
23.25	39.896	10.767	16.767
23.946	34.963	18.006	19.923
36.205	30.879	37.709	19.497
13.317	26.873	10.637	13.669
26.766	34.694	22.377	15.161
27.448	26.124	14.911	7.686
22.083	30.822	14.731	13.89
25.271	30.614	19.362	11.482
10.844	41.03	19.72	14.516
12.912	38.919	12.292	13.435
30.129	42.543	10.219	17.211
35.855	11.258	16.973	11.156
31.804	31.877	17.318	7.303
33.33	31.367	8.682	7.213
40.015	15.225	7.229	27.291
38.765	35.274	24	22.985
31.632	32.996	12.121	7.845
41.328	29.494	11.559	17.59
35.255	34.191	14.723	11.917
11.521	29.938	10.319	37.1
36.451	35.203	7.584	15.54
40.502	40.279	9.241	18.871
41.752		17.037	8.553
25.097		11.985	20.783
34.199		12.956	10.16
8.483		8.63	7.482
10.49		11.354	9.146
		11.7	15.805
			9.893
			8.361
			20.926
